# Supplementary material for: Biochemical Screening of Phytochemicals and Identification of Scopoletin as a Potential Inhibitor of SARS-CoV-2 Mpro, Revealing Its Biophysical Impact on Structural Stability
Source: Viruses. 2025 Mar 12;17(3):402. doi: 10.3390/v17030402 (PMC11945487; doi:10.3390/v17030402)
Supplement: Supplementary file 1 [file viruses-17-00402-s001.zip]

Archive with 1 entries (1 files):
- viruses-3448217-supplementary.pdf
